# Supplementary material for: Active Sites of Reduced Epidermal Fluorescence1 (REF1) Isoforms Contain Amino Acid Substitutions That Are Different between Monocots and Dicots
Source: PLoS One. 2016 Oct 31;11(10):e0165867. doi: 10.1371/journal.pone.0165867 (PMC5087895; doi:10.1371/journal.pone.0165867)
Supplement: S2 Table — (XLSX) [file pone.0165867.s002.xlsx]

## Sheet: Sheet1
Species	Gene	Locus	Protein Acc. no. (NCBI)
Arabidopsis thaliana
	ALDH2B4	AT3G48000	NP_190383.1
	ALDH2B7	AT1G23800	NP_564204.1
	ALDH2C4	AT3G24503	NP_566749.1
	ALDH3F1	AT4G36250	NP_195348.2
	ALDH3H1	AT1G44170	NP_175081.1
	ALDH3I1	AT4G34240	NP_567962.1
	ALDH5F1	AT1G79440	NP_178062.1
	ALDH6B2	AT2G14170	NP_179032.1
	ALDH7B4	AT1G54100	NP_175812.1
	ALDH10A8	AT1G74920	NP_001185399.1
	ALDH10A9	AT3G48170	NP_190400.1
	ALDH11A3	AT2G24270	NP_001189589.1
	ALDH12A1	AT5G62530	NP_568955.1
	ALDH18B1	AT2G39800	NP_181510.1
	ALDH18B2	AT3G55610	NP_191120.2
	ALDH22A1	AT3G66658	NP_974242.1
Brachypodium distachyon
	ALDH2B1	Bradi1g43770	XP_003563967.1
	ALDH2C1	Bradi2g42360	XP_003569290.1
	ALDH2C2	Bradi2g42380	XP_003569291.1
	ALDH2C5	Bradi1g37090	XP_003563695.1
	ALDH3E1	Bradi3g50180	XP_003569983.1
	ALDH3E2	Bradi5g17110	XP_003580245.1
	ALDH3E3	Bradi3g50200	XP_003569985.1
	ALDH3H1	Bradi4g41190	XP_010238657.1
	ALDH3H2	Bradi4g23620	XP_003577758.1
	ALDH5F1	Bradi3g05490	XP_003570336.1
	ALDH6B1	Bradi1g54940	XP_003557446.1
	ALDH7B6	Bradi4g31310	XP_003578181.1
	ALDH10A5	Bradi5g12617	XP_003579919.1
	ALDH10A9	Bradi3g36150	XP_003574495.1
	ALDH11A3	Bradi3g36930	XP_003574540.1
	ALDH12A1	Bradi2g18550	XP_010231104.1
	ALDH18B1	Bradi2g23507	XP_003568327.1
	ALDH18B2	Bradi2g54920	XP_003564608.1
	ALDH22A1	Bradi1g17080	XP_003562417.1
Oryza sativa
	ALDH2B1	LOC_Os06g15990	NP_001057358.1
	ALDH2C1	LOC_Os01g40860	NP_001043453.1
	ALDH2C2	LOC_Os01g40870	NP_001043454.1
	ALDH2C3	LOC_Os06g39230	XP_015641595.1
	ALDH3E1	LOC_Os02g43194	NP_001047575.1
	ALDH3E2	LOC_Os04g45720	NP_001053442.1
	ALDH3E3	LOC_Os02g43280	NP_001047578.1
	ALDH3H1	LOC_Os12g07810	ABA96616.1
	ALDH3H2	LOC_Os11g08300	NP_001065921.1
	ALDH5F1	LOC_Os02g07760	B9F3B6.1
	ALDH6B1	LOC_Os07g09060	NP_001059082.1
	ALDH7B6	LOC_Os09g26880	NM_001069816.1
	ALDH10A5	LOC_Os04g39020	NP_001053016.1
	ALDH10A9	LOC_Os08g32870	NP_001061833.1
	ALDH11A3	LOC_Os08g34210	NP_001061905.1
	ALDH12A1	LOC_Os05g45960	EEE64501.1
	ALDH18B1	LOC_Os05g38150	NP_001055723.1
	ALDH18B2	LOC_Os01g62900	NP_001044802.1
	ALDH22A1	LOC_Os07g48920	NP_001060704.1
Sorghum bicolor
	ALDH2B1	Sb10g009790	BAB92019.1
	ALDH2B5	Sb04g029040	BAB92018.1
	ALDH2C1	Sb03g026550	No entry
	ALDH2C2	Sb03g026570	XP_002455869.1
	ALDH2C3	Sb10g023000	XP_002437214.1
	ALDH3E1	Sb04g033420	XP_002452841.1
	ALDH3E2	Sb06g023975	XP_002448250.1
	ALDH3H1	Sb08g004840	XP_002441918.1
	ALDH3H2	Sb05g005470	XP_002449124.1
	ALDH5F1	Sb04g004920	No entry
	ALDH6B1	Sb02g005200	XP_002459473.1
	ALDH7B2	Sb02g025790	XP_002462451.1
	ALDH10A1	Sb06g019200	AAC49268
	ALDH10A9	Sb07g020650	XP_002444357.1
	ALDH11A3	Sb07g021630	XP_002444416.1
	ALDH12A1	Sb09g026810	XP_002441445.1
	ALDH18B2	Sb03g039820	ACU65226.1
	ALDH18B1	Sb09g022290	ACU65227.1
	ALDH22A1	Sb02g043660	XP_002463429.1
Zea mays
	ALDH2B2	GRMZM2G058675	NP_001105891.1
	ALDH2B5	GRMZM2G125268	NP_001105576.1
	ALDH2C1	GRMZM2G071021	NP_001105046.1
	ALDH2C2	GRMZM2G097706	NP_001105047.1
	ALDH2C4	GRMZM2G380438G	No entry
	ALDH2C5	GRMZM2G122172	No entry
	ALDH3E1	GRMZM2G169458	NP_001147083.1
	ALDH3E2	GRMZM2G155502	NP_001151141.1
	ALDH3H1	GRMZM2G103546	NP_001152171.1
	ALDH3H2	GRMZM2G060800	NP_001148092.1
	ALDH3H3	GRMZM2G118800	NP_001168661.1
	ALDH5F1	GRMZM2G128114	NP_001147173.1
	ALDH5F2	GRMZM2G119482	NP_001150417.1
	ALDH6B1	GRMZM2G001898	NP_001142146.1
	ALDH7B6	GRMZM2G130440	NP_001149126.1
	ALDH10A5	GRMZM2G135470	ACS74868.1
	ALDH10A8	GRMZM2G013214	ACS74867.1
		GRMZM2G146754
	ALDH10A9	GRMZM2G016189	AEP68091.1
	ALDH11A3	GRMZM2G035268	NP_001105589.1
	ALDH12A1	GRMZM2G090087	AAL70108.1
	ALDH18B2	GRMZM2G028535	NP_001147111.1
	ALDH18B1	GRMZM2G375504	ACR33941.1
	ALDH22A1	GRMZM2G135341	NP_001106059.1
