# Supplementary material for: Active Sites of Reduced Epidermal Fluorescence1 (REF1) Isoforms Contain Amino Acid Substitutions That Are Different between Monocots and Dicots
Source: PLoS One. 2016 Oct 31;11(10):e0165867. doi: 10.1371/journal.pone.0165867 (PMC5087895; doi:10.1371/journal.pone.0165867)
Supplement: S3 Table — (XLSX) [file pone.0165867.s003.xlsx]

## Sheet: Sheet1
Species	Phytozome ID	Proteine sequences
Glycine max	Glyma.09G189300.1	MAALSNGHGSSFFKMPPIKFTKLFINGEFVDSLSGREFETRDPRTGEVITRIAEGAKEDVDVAVKAARAAFDYGPWPRMPGAERAKIMMKWADLVDQNIEEIAALDAIDAGKLYHWCKAVDIPAAASTIRYYAGAADKIHGEVLKASREFHAYTLLEPIGVVGHIIPWNFPSTMFVAKVSPSLAAGCTMVLKPAEQTPLSALFYAHLAKLAGIPDGVLNVVPGFGQTAGVAISLHMDIDKVSFTGSTEVGREVMRAAANSNLKPVSLELGGKSPVIVFDDADVDKAAELALLGILFNKGEICVAGSRVLVQEGIYDEFEKKLVEKAKAWVVGDPFDPKVQQGPQVDKKQFEKILSYIEQGKKEGATLLTGGKRVGNKGYYIEPTIFSNVKEDMLIVQDE…
Populus tricocarpa	Potri.018G075000.1	MMKYADLIDEHIEELAALDAIDAGKLFSGGKAVDIPNVARLLRYYAGAADKIHGEVLKMSRELHGYTLREPIGVSGHIIPWNFPSSMFFMMSAPALAAGCTMIVKPAEQTPLSALFYGHLAKQAGMPDGVINVITGYGPTAGAAIASHMDVDKVCFTGSTEVGRKIMQAAATSNLKQVSLELGGKSPLLIFDDADVDKAADLALLGILYNKGEICVASSRVFVQEGIYDEFVKKLKEKAKDWVVGDPFDPRSRLGPQVDKQQFDKILSYIEHGKREGASLLTGGKPVGKKGYFIEPTVFTDVKEDMMIATDEIFGPVMSLMKFKTIDEAIKKANNTKYGLAAGIVTKNLDVANTVSRSIRAGTIWINCYFAFDNDCSYGGYKMSGFGRHLGMEALHKFL…
Arabidopsis thaliana	AT3G24503.1	MENGKCNGATTVKLPEIKFTKLFINGQFIDAASGKTFETIDPRNGEVIATIAEGDKEDVDLAVNAARYAFDHGPWPRMTGFERAKLINKFADLIEENIEELAKLDAVDGGKLFQLGKYADIPATAGHFRYNAGAADKIHGETLKMTRQSLFGYTLKEPIGVVGNIIPWNFPSIMFATKVAPAMAAGCTMVVKPAEQTSLSALFYAHLSKEAGIPDGVLNIVTGFGSTAGAAIASHMDVDKVSFTGSTDVGRKIMQAAAASNLKKVSLELGGKSPLLIFNDADIDKAADLALLGCFYNKGEICVASSRVFVQEGIYDKVVEKLVEKAKDWTVGDPFDSTARQGPQVDKRQFEKILSYIEHGKNEGATLLTGGKAIGDKGYFIQPTIFADVTEDMKIYQDE…
Eutrema salsuginea	Thhalv10002492m	MENGKCNGGATAKLPEIKFTKLFINGQFVDAASGKTFETIDPRNGEAIAQIAEGDKEDVDLAVNAARQAFDHGPWPRMSGFERAKIINKFTDLIEQNIEELAALDAVDGGKLFQLGKLNDIPAAAGHFRYYAGAADKIHGETLRMTRRSMFGYTLKEPIGVVGHIIPWNFPSIMFAMKVAPALAAGCTMVVKPAEQTPLSALFYAHLSKEAGIPDGVINVVTGFGSTAGAAIASHMDIDKVSFTGSTDVGRKIMQAAAASNLKKVSLELGGKSPLLIFDDADVNKAADLALIGCFYNKGEICVASSRVFVQEGIYDKVVTKLVEKAKDWTVGDPFDSTSRQGPQVDRKQYEKILSYIEHGKKEGATLLTGGKAIGDKGYYIEPTIFADVTDEMKIYKEE…
Gossypium raimondii	Gorai.001G004300.1	MADHCNGSSHSSESFANIPPIKFTKLFINGNFVDSVSGKTFEAIDPRTGEAITLVSKGDKEDVDLAVKAARFAFDNGPWPRLSGSERGRILMKLADLIEENIEEIASLDAINGGKLFSLCKLIDIPAASMALRYYAGAADKIHGTVLKLSKGLQGYTLREPIGVVGAIIPWNFPTIMFFMKVAPALAAGCTIVVKPAEQTPLSALYYAHLAKLAGVPDGVLNVVNGYGETAGAAISSHMDIDKVSFTGSTEVGRKIMVAAATSNLKPVSLELGGKSPLLIFDDADVDEAANIAFNGMFFNKGEICVASSRVYVQEGIYDKIVDKLVEKAKALVVGDPFDPQVNQGPQTDKKQFEKILSYIEHGKREGATLLTGGKHIGQKGYYIQPTIFADVKDDMIVA…
Gossypium raimondii	Gorai.001G004400.1	MRKINTERNLKMADHCNGSSQSSESFVNIPPIKFTKLFIDGNFVDSVSGKTFEAIDPRSGEAITRVSEGDKEDVDLAVKAARFAFDNGPWPRLSGSERGRILMKFADLIEQNIEELATLEAINAGKLFSLCKFMEVPGAAMTLRYYAGAADKIYGTVLKLSKGLQGYTLREPIGVVGAILPWNFPTTMFFIKAAPALAAGCTMVVKPAEQTPLSALYYAHLAKLAGIPDGVLNVVNGFGETAGAAISSHMDIDKVSFTGSTEVGRKIMMAAAASNLKPVSLELGGKSPLLIFDDANVDEAAKFAFDGIFTSKGEICVASSRIYVQEGIYDKIVNKLIEKANAWVVGDPFDPQVNQGPQTDKNQFEKILSYIEHGKREGATLLTGGNRIGQKGYYIQPTI…
Gossypium raimondii	Gorai.009G024000.1	MAGEYNGSSKASESVFKVPPIKFTKLFINGNFVDSVSGKTFEAIDPRTGEAITRVSEGDKEDIDLAVKAARQAFDHGPWPRMSGSERGRIMMKFADLIEENVEELAALDAINGGKLFSHCKAMDIPGAARNLRYYAGAADKIHGTVLKLSKGFQGYTLREPIGVVGSIIPWNFPTIMFFMKAGPALAAGCTMVVKPAEQTPLSALYYAHLAKLAGLPDGVLNVVNGFGETAGAAISSHMDIDKVTFTGSTEVGRKIMTAAAASNLKPVSLELGGKSPLLIFEDADIDQAVNIAFNAIFYNKGEICVASSRVYVQEGIYEIFVKKLVEKANAWVIGDPFDFRVNQGPQTDKKQFEKILSYIEHGKREGATLLTGGKRLGSKGFYIEPTIFTDVKEDMTIA…
Gossypium raimondii	Gorai.010G069600.1	MGSHCESSVKIPPIKFTKLFINGNFVDSISGKTFDTIDPRTGEVITKVSLGDREDVDLAVKAARHAFDYGPWPRMSGSERGRMMMKLADLIEENVEEIAALDAVNGGKLFTLCKAIDIPGAARTLRYYAGAADKIHGTVLKMSKGLQGYTLREPIGVVGSIIPWNFPTTMFFMKAAPALAAGCTLVVKPAEQTPLSALYYAHLAKLAGIPDGVLNVVNGFGETAGAAISAHMDIDKVTFTGSTEVGRKIMAAAAASNLKPVSLELGGKSPLLIFDDADIDQAADIAFRGMFYNKGEICVASSRVYVQEGIYEKLVKKLVEKAKATVVGDPFDPQVNQGPQTDKKQFEKILSYIEHGKREGATLLTGGKHVGQKGYYIEPTIFTDVNEDMIITKEEIFGP…
Brachypodium distachyon	Bradi2g42360.1	MAAANGEKGFEVPEVEIKYTKLFINGQFVDAASGKTFETRDPRTGEVIARIAEGDKADIDLAVKAAREAFDNGPWPRMPGCARGRILNKFADLVDSHIEELAALDTVDAGKLFMMGKLVDIPGGANLLRYYAGAADKIHGETLKMTRPLHGYTLKEPLGVVGHIVPWNYPTTMFFFKVSPALAAGCTMVVKPAEQTPLSALFYAQLAKQAGIPDGVLNVVPGFGPTAGAAMSSHMDVDKISFTGSTEVGRLVMEAAAKSNLKSVSLELGGKSPIIVFDDADLDMAVNLVNMATYTNKGEICVAGSRIYVQEGIYDAFVKKSIEVAKKSVVGDPFNPHVHQGPQVDKDQYEKVLKYIEVGKREGATLLTGGKPCGDKGYYIEPTIFTDVKEDMAIAQEEI…
Brachypodium distachyon	Bradi2g42380.1	MGSNEGGACDGKAGSVVVPEIKFTKLFINGEFVDAASGKTFETRDPRTGDVLAHVAEADKADVDIAVHAAREAFEHGKWPRMSGYERGRVMNKLADLMEQHTEELALLDGADAGKLLLLGKIIDIPAAVQMLRYYAGGADKIHGESLRVSGKYQGYTLKEPIGVVGVIIPWNFPSLMFFLKISPALAAGCTVVVKPAEQTPLSALYYAHLAKLAGIPDGVINVVPGFGPTAGAAIASHMDVDSVAFTGSGEVGRLIMEASARSNLKTVSLELGGKSPLIIFDDADIDMAVELSRLAIFFNKGEVCVAGSRVYVQEGIYDEFVKKAVVAAQNWKVGDPFDVTTNMGPQVDKEQFERVLRYIDLGKSEGATLLTGGKPAADKGYYIEPTIFADVKEDMQIA…
Brachypodium distachyon	Bradi1g37090.1	MASERNGDGGEKRAENGGGGVEMPEIRYTKLFINGSFVDAVSGKTFETRDPRTGDAIASIAEGDKEDVDLAVRAAREAFDHGKWPRMSGSERGKIMTKYADLLEQHAEELTKLESLDAGKLVVVTRAVDIGASVGTLRYFAGAADKIHGETLKMSRQFQGHTLREPMGVAGLIIPWNFPSIMFFTKVAPALAAGCTMVVKPAEQTPLSALYVAHLAKQAGVPDGVINVVTGFGPTAGAAIASHMDVDMVSFTGSTAVGRLVMEASARSNLKPVSLELGGKSPLIIFDDADVDMAVDLAIGANFFNKGEACVAASRVYLQEGIYDRFEKKLADSLKNWVVGDPFDPRVNQGPQVDKAQYERVLSYIEHGKREGATVLTGGKPCGQKGYYIDPTVFTDVKD…
Oryza sativa	LOC_Os01g40860.1	MAAANGGDSKGFEVPKLEIKFTKLFINGRFVDAVSGKTFETRDPRTGEVIAKIAEGDKADIDLAVKAAREAFDHGPWPRMSGFARGRILHKFADLVEQHVEELAALDTVDAGKLFAMGKLVDIPGGANLLRYYAGAADKVHGETLKMARPCHGYTLKEPVGVVGHIVPWNYPTTMFFFKASPALAAGCTMVVKPAEQTPLSALFYAHLAKLAGVPDGVLNVVPGFGPTAGAAISSHMDIDKVSFTGSTEVGRLVMEAAAKSNLKPVSLELGGKSPVIVFDDADLDTAVNLVHMASYTNKGEICVAGSRIYVQEGIYDAFVKKATEMAKKSVVGDPFNPRVHQGPQIDKEQYEKILKYIDIGKREGATLVTGGKPCGENGYYIEPTIFTDVKEEMSIAQE…
Oryza sativa	LOC_Os01g40870.1	MGSTGDCGNGKAAAGGGGLVVPEIKFTKLFINGEFVDAASGKTFKTRDPRTGDVLAHIAEADKADVDLAVKAAREAFEHGKWPRMSGYERSRVMNKLADLVEQHADELAALDGADAGKLLTLGKIIDMPAAAQMMRYYAGAADKIHGESLRVAGKYQGYTLREPIGVVGVIIPWNFPTMMFFLKVSPALAAGCTIVVKPAEQTPLSALYYAHLAKLAGVPDGVINVVPGFGPTAGAALSSHMDVDSVAFTGSAEIGRAIMESAARSNLKNVSLELGGKSPMIVFDDADVDMAVSLSSLAVFFNKGEICVAGSRVYVQEGIYDEFVKKAVEAAKNWKVGDPFDAATNMGPQVDKVQFERVLKYIEIGKNEGATLLTGGKPTGDKGYYIEPTIFVDVKEEM…
Oryza sativa	LOC_Os06g39230.1	MSGSERGRVMAKYAEVVERHADELAALESLDAGKPLAAARAVDVGECVGILRYFAGAADKIHGETLKMSRQLQGYTLREPLGVAGLIVPWNFPAIMFFSKVSPALAAGCTVVVKPAEQTPLSALFLAHLSKQAGVPDGVINVVTGFGPTAGAAISSHMDVDVVAFTGSTEVGRLIMEASAKSNLKPVALELGGKSPFIVFDDADLDKAVELAIGGNFFNKGEACVAGSRVFVQEGIYDRFEQKLADTMKSWVVGDPFDPRVNQGPQVDKAQYERVLGYIEQGKAEGATVLTGGKPCGKKGYYIEPTIFTNVKDDMVIAREEIFGPVMCLMKFKTVEEAIERANGTRYGLAAGLVTRDIDVANRMARSIRAGVVWVNCYFAMDRSCPFGGRKMSGFGKDD…
Sorghum bicolor	Sobic.003G203500.1	MATTNGSSKVFEVPKVEVRFTKLFIDGKFVDAVSGKTFETRDPRTGEVIATVAEGDKADVDLAVKAAREAFDNGPWPRMTGYERGRILHKFADLIDEHVEELAMLDTVDAGKLFLVGKVRDIPGAAHLLRYYAGAADKIHGETLKMAQRMHGYTLKEPVGVVGHIVPWNYPSTMFFFKVGPALAAGCTVVVKPAEQTPLSALFYAHLAREAGVPDGVLNVVPGFGPTAGAAVASHMDVDKVSFTGSTEVGRVVMKAAAESNLKPVSLELGGKSPVIVFDDADLDMAVNLVNLATYTNKGEICVAGTRIYVQEGIYDAFVEKAAELAKKSVVGDPFNPRVNQGPQVDKDQYQKVLKYIDMGKREGATLVTGGKPCGDKGYYIEPTIFTDVKDNMTIAQDE…
Sorghum bicolor	Sobic.003G203600.1	MASNGSNGKAAPAAGVVVPEIKFTKLFINGEFVDAASGKTFETRDPRTGDVLAHVAEADKADVDLAVKSARDAFEHGKWPRMSGYERGRIMSKLADLVEQHTEELAALDGADAGKLVLLGKIIDIPAATQMLRYYAGAADKIHGEVLRVSGKYQGYTLKEPVGVVGVIIPWNFPTMMFFLKVSPALAAGCTVVVKPAEQTPLSALYYAHLAKLAGVPDGVINVVPGFGPTAGAALTSHMDVDSVAFTGSTEVGRLIMESAARSNLKMVSLELGGKSPLIVFDDADVDMAVNLSRLAIFYNKGEVCVAGSRVYVQEGIYDEFVKKAVEAAQNWKVGDPFDVTTNMGPQVDKDQFERVLKYIEHGKSEGATLLTGGKPAADKGYYIEPTIFVDVTEDMKIA…
Sorghum bicolor	Sobic.010G178300.1	MGSESNRGGAADRMVAEEEEKKKRGGRLFEMPEIRFTKLFINGCFVDAASGRTFETRDPRTGDVIATVAEADKDDVDSAVRAARDAFDHGEWPRMSGSERGRIMARFADLVEQHADELAALESLDAGKHPAITKAVDIGNAAGSLRYFAGAADKIHGETLKMQAQFQGYTLREPLGVAGIIIPWNFPSTMFAIKVAPALAAGCAMVVKPAEQTPLSALFFAQLAKRAGVPDGVVNVVPGFGPTAGAALASHMDVDMVTFTGSTEVGRLIMKASAESNLKPVYLELGGKSPLIIFDDADVDMAVELAVSANFFNKGEACVAASRVYVQEGMYSRFEEKLAERMKSWVVGDPFSDARANQGPQVDKAQYERVLSYIDHGKREGATLLTGGGRPAACGHKGY…
Zea mays	GRMZM2G071021_T01	MATANGSSKGPFEVPKVEVRFTKLFIDGKFVDAVSGKTFETRDPRTGEVIASIAEGGKADVDLAVKAAREAFDNGPWPRMTGYERGRILHRFADLIDEHVEELAALDTVDAGKLFAVGKARDIPGAAHLLRYYAGAADKVHGATLKMAQRMHGYTLKEPVGVVGHIVPWNYPTTMFFFKVGPALAAGCAVVVKPAEQTPLSALFYAHLAREAGVPAGVLNVVPGFGPTAGAAVAAHMDVDKVSFTGSTEVGRLVMRAAAESNLKPVSLELGGKSPVIVFDDADLDMAVNLVNFATYTNKGEICVAGTRIYVQEGIYDEFVKKAAELASKSVVGDPFNPSVSQGPQVDKDQYEKVLRYIDIGKREGATLVTGGKPCGDKGYYIEPTIFTDVKDDMTIAQD…
Zea mays	GRMZM2G097706_T03	MASNGCNGNGNGNGNGKAAPAGVVVPEIKFTKLFINGEFVDAASGKTFDTRDPRTGDVLAHVAEADKADVDLAVKSARDAFEHGKWPRMSGYERGRIMSKLADLVEQHTEELAALDGADAGKLLLLGKIIDIPAATQMLRYYAGAADKIHGDVLRVSGRYQGYTLKEPIGVVGVIIPWNFPTMMFFLKVSPALAAGCTVVVKPAEQTPLSALYYAHLAKMAGVPDGVINVVPGFGPTAGAALASHMDVDSVAFTGSTEVGRLIMESAARSNLKTVSLELGGKSPLIIFDDADVDMAVNLSRLAVFFNKGEVCVAGSRVYVQEGIYDEFVKKAVEAARSWKVGDPFDVTSNMGPQVDKDQFERVLKYIEHGKSEGATLLTGGKPAADKGYYIEPTIFVDV…
Zea mays	GRMZM2G122172_T01	MVSESNRGGADRTTAAGEERGQLLFDVPEIRFTKLFINGSFVDAVSGRTFETRDPRTGGVIASVAEADKEDVDLAVRAARAAFDHGEWPRMSGSERGRIMARLADLVEERADELAALESLDAGKHPAVTRAVDVGNAAGSLRYFAGAADKIHGETLKMPGQFQGHTLREPLGVAGVIIPWNFPSTMFAVKVAPALAAGCALVVKPAEQTPLSALYLAQLAKQAGVPDGVINVVPGFGPTAGAALASHMDVDMVSFTGSTEVGRLIMKASAESNLKPVYLELGGKSPLIVFDDADLDMAVELAVGASFFNKGEACVAASRVYVQERVYDRFEERLAERMRSWVVGDPFSDPSADQGPQVDKAQYERVLSYIDHGKREGATLLTGGRPCGPEGKGYYIEPT…
Setaria italica	Si000898m	MPIYKAASSRASSSSLQDDDSSPSETTARRQSHTTAQADRTRSSRAQRQLASSMAGNGKAAAAGVVVPEIKYTKLFINGEFVDAVSGKTFETRDPRTGDVLAHVAEAGKADVDLAVKAARDAFEHGKWPRMSGYERGRIMNKLADLVDQHTEELAALDGADAGKLLLLGKIIDVPGATQMLRYYAGAADKIHGDVLRVSGKYQGYTLKEPIGVVGVIIPWNFPTMMFFLKVSPALAAGCTVVVKPAEQTPLSALYYAHLAKLAGVPDGVINVVPGFGHTAGAAITSHMDVDSVAFTGSTEIGRLIMESAARSNLKTVSLELGGKSPLIVFDDADVDMAVNLSRLAIFFNKGEVCVAGSRVYVQEGIYDEFVKKAVEAAQSWKVGDPFDVTTNMGPQVDK…
Setaria italica	Si000743m	MVGDLCLGGRRGLARRAPSPPAAFPLRVLRVVAACVVVVTLMCRGVAGSGSAVLAPARPSNLRFPVSLGERASSVPPRSLLSSLAATPTPLALNVCGAMAGATNGSGGGGGGKGFEVPRVEVRFTKLFINGNFVDAVSGKTFETRDPRTGEVIANIAEGDKADVDLAVKAAREAFDNGPWPRMTGYERGRILHKFADLIDQHVEELAMLDTVDAGKLFLVGKVRDIPGAAHLLRYYAGAADKIHGETLKMAQRMHGYTLKEPVGVVGHIVPWNYPTTMFFFKVSPALAAGCAVVVKPAEQTPLSALFYAHLAKEAGVPDGVLNVVTGFGPTAGAAVASHMDVDKLSFTGSTEVGRLVMKAAAESNLKSVSLELGGKSPIVVFDDADLDMAVNLVNFATY…
Setaria italica	Si006255m	MGSEGNGGVTDRPAAEEKNVGAPPFEMPEIRFTKLFINGCFVDAGSGRTFETRDPRTGDVIASVAEGDKEDVDLAVKAARDAFDHGEWPRMSGSERGRIMMRFADLVEQHAGELAALESLDAGKHPAVTMAVDIGNAAGSLRYFAGAADKIHGETLKMRGQFQGYTLREPLGVAGLIIPWNFPTTMFGIKVAPALAAGCTVVVKPAEQTPLSALYLADLAKQAGIPDGVINVVPGFGPTAGAAIASHMNVDIVSFTGSTEVGRLIMEASAKSNLKPVSLELGGKSPLIIFDDADLDMAVELAISANFFNKGEACVAASRVYVQDSIYDRFEKKLAERMKSWVVGDPLNDPRVDQGPQVDKAQYERVLSFIDRGKREGATLLTGGKPCGKKGYYIEPTIF…
